# Supplementary material for: Knowledge, Attitudes, and Awareness of New Jersey Public High School Students about Concepts of Climate Change, including Environmental Justice
Source: Int J Environ Res Public Health. 2023 Jan 20;20(3):1922. doi: 10.3390/ijerph20031922 (PMC9915891; doi:10.3390/ijerph20031922)
Supplement: Supplementary file 1 [file ijerph-20-01922-s001.zip]

Archive with 1 entries (1 files):
- ijerph-2121167-supplementary.pdf
